# Supplementary material for: Selective macrocyclic peptide modulators of Lys63-linked ubiquitin chains disrupt DNA damage repair
Source: Nat Commun. 2022 Oct 18;13:6174. doi: 10.1038/s41467-022-33808-6 (PMC9579194; doi:10.1038/s41467-022-33808-6)
Supplement: Supplementary file 3 — Source Data [file 41467_2022_33808_MOESM3_ESM.zip]

Archive with 13 entries (13 files):
- fig2.xlsx
- fig3.xlsx
- fig4.xlsx
- gels-and-blots.xlsx
- suppfig14.xlsx
- suppfig25.xlsx
- suppfig26.xlsx
- suppfig27.xlsx
- suppfig28.xlsx
- suppfig29.xlsx
- suppfig31.xlsx
- suppfig34.xlsx
- suppfig41.xlsx
