# Supplementary material for: Selective macrocyclic peptide modulators of Lys63-linked ubiquitin chains disrupt DNA damage repair
Source: Nat Commun. 2022 Oct 18;13:6174. doi: 10.1038/s41467-022-33808-6 (PMC9579194; doi:10.1038/s41467-022-33808-6)
Supplement: Supplementary file 3 — Source Data [file 41467_2022_33808_MOESM3_ESM.zip › fig2.xlsx]

## Sheet: Figure 2 D
Figure 2 D		#list1 compounds								#list2 compounds
		#Experiment1								#Experiment1								#list 1 and 2 data together, normalized to the affinity of 1
		Compound No:	Reading-1	Reading-2	Reading-3	Blank-1	Blank-2	Blank-3		Compound	Reading-1	Reading-2	Reading-3	Blank-1	Blank-2	Blank-3		Compound	RBA #1	RBA #2	RBA #3
		1	4322	4393	4340	2201	1449	2125		1	3645	3183	3547	923	889	927		1	0	0	0
		13	5546	5569	5408	2807	2874	2990		6	3174	3198	2852	781	800	845		13	-7.85714	-14.8828	-11.3752
		12	10537	10221	10230	4125	4286	4145		5	2826	2795	2865	815	838	785		12	-153.187	-139.329	-146.284
		11	7563	7588	7532	4651	4778	4513		4	3510	3186	3206	998	1051	982		11	-20.0687	-22.4826	-21.459
		10	4974	4890	4827	1943	1904	1952		3	3293	3162	3310	790	773	799		10	-22.1429	-28.2299	-25.237
		9	4602	4128	4290	2592	2538	2415		2	2224	2379	2339	785	766	793.5		9	24.794	30.8265	27.7923
		8	5432	5492	5304	884	903	908										8	-85.8929	-30.7315	-58.4146
		7	2704	2890	2782	458	498	480		#Experiment2								7	4.67033	9.67384	7.17131
										Compound No:	Reading-1	Reading-2	Reading-3	Blank-1	Blank-2	Blank-3		6	10.9743	14.0845	12.5227
		#Experiment2								1	3600	3500	3687	723	789	755		5	20.7962	17.8638	19.3202
		Compound No:	Reading-1	Reading-2	Reading-3	Blank-1	Blank-2	Blank-3		6	3274	3198	3252	793	816	795		4	10.0183	3.50939	6.76737
		1	4120	3978	4068	1943	1937	1970		5	3185	3219	3195	841	885	875		3	3.05134	7.71127	5.36254
		13	6505	6277	6241	3930	3900	3937		4	3395	3486	3506	708	734	724		2	39.7918	33.7089	36.7674
		12	8342	9050	8999	3833	3782	3660		3	3287	3162	3310	650	614	632
		11	6315	6345	6450	3723	3819	3832		2	2524	2679	2539	678	727	689		RBA refer relative binding affinity
		10	6855	6886	6830	4199	4086	4187
		9	3180	3205	3108	1707	1727	1690		#Experiment3
		8	5122	5368	5096	2487	2490	2352		Compound No:	Reading-1	Reading-2	Reading-3	Blank-1	Blank-2	Blank-3
		7	3564	3313	3291	1482	1486	1495		1	3062	2718	3199	844	723	792
										6	2755	2724	2502	751	723	716
		#Experiment3								5	2874	2780	2810	1025	1033	1065
		Compound No:	Reading-1	Reading-2	Reading-3	Blank-1	Blank-2	Blank-3		4	3069	2996	2879	936	955	881
		1	4473	4281	4300	1901	1964	1910		3	2946	2665	2671	635	696	686
		13	6746	6369	6857	3993	3962	3910		2	2026	1905	1992	562	604	571
		12	9637	9021	9779	3452	3508	3550
		11	6970	6934	6802	4006	3924	3935
		10	6090	6088	6044	3033	3018	3055
		9	3672	3620	3496	1833	1825	1874
		8	5602	5670	5798	1820	1853	1866
		7	3132	3389	3107	972	952	947
