# Supplementary material for: Selective macrocyclic peptide modulators of Lys63-linked ubiquitin chains disrupt DNA damage repair
Source: Nat Commun. 2022 Oct 18;13:6174. doi: 10.1038/s41467-022-33808-6 (PMC9579194; doi:10.1038/s41467-022-33808-6)
Supplement: Supplementary file 3 — Source Data [file 41467_2022_33808_MOESM3_ESM.zip › fig3.xlsx]

## Sheet: Figure 3 C
Figure 3 C			#Experiment1
for Linear Di Ub			compound	Reading-1	Reading-2	Reading-3	blank-1	blank-2	blank-3
			1	12255	12137	12346	4121	4363	4607
			2	15509	15011	15407	5251	5272	5169
			#Experiment2
			compound	Reading-1	Reading-2	Reading-3	blank-1	blank-2	blank-3
			1	10500	10170	10496	3625	3721	3864
			2	14194	13972	13789	4823	4739	4509
			#Experiment3
			compound	Reading-1	Reading-2	Reading-3	blank-1	blank-2	blank-3
			1	11324	11465	11448	3256	3375	3539
			2	14989	15105	14812	4416	4349	4225

## Sheet: Figure 3 D
Figure 3 D			#Experiment1
for Lys6-linked Di-Ub			compound	Reading-1	Reading-2	Reading-3	blank-1	blank-2	blank-3
			1	4473	4501	4221	689	736	740
			2	6462	6415	6336	1253	1216	1234
			#Experiment2
			compound	Reading-1	Reading-2	Reading-3	blank-1	blank-2	blank-3
			1	4512	4427	4485	665	718	790
			2	7062	6995	7125	1140	1250	1227
			#Experiment3
			compound	Reading-1	Reading-2	Reading-3	blank-1	blank-2	blank-3
			1	4625	4536	4569	789	736	705
			2	7115	7116	7089	1498	1455	1439

## Sheet: Figure 3 E
Figure 3 E			#Experiment1
for Lys48-linked Di-Ub			compound	Reading-1	Reading-2	Reading-3	blank-1	blank-2	blank-3
			mJ08-L8W	2030	1996	2058	1256	1200	1228
			1	1670	1553	1644	610	620	645
			2	2558	2560	2519	1050	1000	1043
			#Experiment2
			compound	Reading-1	Reading-2	Reading-3	blank-1	blank-2	blank-3
			mJ08-L8W	2100	2055	2025	1250	1235	1295
			1	1610	1664	1697	642	608	685
			2	2678	2619	2710	1329	1303	1230
			#Experiment3
			compound	Reading-1	Reading-2	Reading-3	blank-1	blank-2	blank-3
			mJ08-L8W	1980	1970	1930	1165	1143	1172
			1	1515	1566	1570	547	533	555
			2	2670	2577	2580	1205	1170	1137

## Sheet: Figure 3 F
Figure 3 F			#Experiment1
for Lys48-linked tetra Ub			compound	Reading-1	Reading-2	Reading-3	blank-1	blank-2	blank-3
			Ub4_ix	4473	4309	4413	689	736	740
			1	5821	5896	5855	1791	1821	1835
			2	6672	6615	6829	1293	1299	1287
			#Experiment2
			compound	Reading-1	Reading-2	Reading-3	blank-1	blank-2	blank-3
			Ub4_ix	4512	4211	4597	715	718	790
			1	5210	5525	5224	1004	1123	1112
			2	6362	6395	6425	1340	1350	1327
			#Experiment3
			compound	Reading-1	Reading-2	Reading-3	blank-1	blank-2	blank-3
			Ub4_ix	4314	4041	4365	545	518	560
			1	5110	5220	5029	867	910	882
			2	6377	6480	6589	1140	1150	1127
