# Supplementary material for: Selective macrocyclic peptide modulators of Lys63-linked ubiquitin chains disrupt DNA damage repair
Source: Nat Commun. 2022 Oct 18;13:6174. doi: 10.1038/s41467-022-33808-6 (PMC9579194; doi:10.1038/s41467-022-33808-6)
Supplement: Supplementary file 3 — Source Data [file 41467_2022_33808_MOESM3_ESM.zip › fig4.xlsx]

## Sheet: Figure 4 D
Figure 4 D		#Experiment1
		compound	γ-H2AX signal
		DMSO	3656
		CP33	6149.15
		CP2	12758.3
		#Experiment2
		compound	γ-H2AX signal
		DMSO	4413.32
		CP33	5708.15
		CP2	20232.8
		#Experiment3
		compound	γ-H2AX signal
		DMSO	19131.2
		CP33	21329.4
		CP2	49763.7

## Sheet: Figure 4 F
Figure 4 F		#Experiment1
		compound	γ-H2AX signal
		DMSO	3165.22
		CP2	11371.9
		CP20	6985.85
		#Experiment2
		compound	γ-H2AX signal
		DMSO	5865.92
		CP2	18024.1
		CP20	12643.6
		#Experiment3
		compound	γ-H2AX signal
		DMSO	7272.02
		CP2	21540.9
		CP20	13809.6

## Sheet: Figure 4 H
Figure 4 H		tail moment (Mean value)	DMSO	CP2	CP20
		#Experiment1	7.77806	37.5224	21.1903
		#Experiment2	4.59538	46.4959	19.6925

## Sheet: Figure 4 J
Figure 4 J			#Experiment1
				DMSO	CP2 (72 h)	CP2 (96 h)
			G1	67.41	60.26	49.71
			S	21.09	24.38	26.34
			G2/M	11.49	15.35	23.96
			#Experiment2
				DMSO	CP2 (72 h)	CP2 (96 h)
			G1	67.87	58.43	49.83
			S	20.52	23.43	25.01
			G2/M	11.61	18.15	25.16

## Sheet: Figure 4 K
Figure 4 K		% of apoptotic cells	DMSO	CP2
		#Experiment1	12.62	23.12
		#Experiment2	10.45	23.25
