# Supplementary material for: Selective macrocyclic peptide modulators of Lys63-linked ubiquitin chains disrupt DNA damage repair
Source: Nat Commun. 2022 Oct 18;13:6174. doi: 10.1038/s41467-022-33808-6 (PMC9579194; doi:10.1038/s41467-022-33808-6)
Supplement: Supplementary file 3 — Source Data [file 41467_2022_33808_MOESM3_ESM.zip › gels-and-blots.xlsx]

## Sheet: Fig 4 C
Figure 4 C

## Sheet: Fig 4 E
Figure 4 E

## Sheet: SI Fig 34
Supplementary Figure 34

## Sheet: SI Fig 35
Figure 4 I and Supplementary Figure 35

## Sheet: SI Fig 40
Supplementary Figure 34

## Sheet: Fig 5 B
Figure 5 B and Supplementary Figure 41

## Sheet: SI Fig 42
Supplementary Figure 42
