# Supplementary material for: Selective macrocyclic peptide modulators of Lys63-linked ubiquitin chains disrupt DNA damage repair
Source: Nat Commun. 2022 Oct 18;13:6174. doi: 10.1038/s41467-022-33808-6 (PMC9579194; doi:10.1038/s41467-022-33808-6)
Supplement: Supplementary file 3 — Source Data [file 41467_2022_33808_MOESM3_ESM.zip › suppfig14.xlsx]

## Sheet: Supplementary Figure 14
Supplementary Figure 14			#Experiment1
			Compound	Reading-1	Reading-2	Reading-3	Blank-1	Blank-2	Blank-3		Binding affinity of the compounds are normalized to the affinity of 1 (CP1).
			1	7694	7153	7293	2408	2816	2810		Compound	RBA (set1)	RBA (set2)	RBA (set3)
			14	9043	9373	9936	2412	2459	1740		1	0	0	0
			15	11053	11225	11608	4992	4674	4755		14	-54.1259	-57.0367	-50.9925
			16	8028	7563	7796	1940	1865	1903		15	-37.9909	-42.2837	-33.4538
			17	9273	9428	9351	2295	2214	2255		16	-25.3296	-27.9485	-22.5223
			18	9656	8418	9324	1875	1920	1951		17	-50.9145	-53.9926	-47.5897
			19	10997	10850	10854	2623	2626	2630		18	-53.495	-54.1555	-46.8099
			20	14655	15002	15096	4437	4709	4791		19	-75.9677	-80.1076	-71.5369
			21	12144	11730	12359	4079	3770	4179		20	-118.46	-122.236	-114.37
			2	6801	6963	6637	3656	3765	3620		21	-71.5936	-69.2482	-73.7204
											2	33.6453	39.806	37.36
			#Experiment2
			Compound	Reading-1	Reading-2	Reading-3	Blank-1	Blank-2	Blank-3			RBA refer relative binding affinity
			1	7600	7220	7340	2608	2710	2716
			14	9913	9123	9726	2148	2196	2235
			15	10742	10921	11002	4120	4217	4229
			16	7928	7837	8126	1920	1965	1932
			17	9153	9357	9421	2152	2001	2025
			18	9823	8245	9345	1845	1905	1887
			19	10221	10425	10765	2040	2021	1908
			20	13814	13752	13856	3299	3420	3310
			21	11986	11730	11686	3779	3725	3990
			2	5815	5926	5718	2950	2981	3025
			#Experiment3
			Compound	Reading-1	Reading-2	Reading-3	Blank-1	Blank-2	Blank-3
			1	7500	7439	7201	2390	2826	2818
			14	8945	9341	9765	2262	2250	2240
			15	11053	11625	11608	5152	5154	5155
			16	7828	7567	7596	1940	1865	1903
			17	9273	9428	9151	2269	2209	2555
			18	9056	8501	9330	2125	2052	2001
			19	10997	10850	10854	2703	2906	2895
			20	14655	14902	15096	4715	4809	4890
			21	12144	11730	12359	3929	3720	4079
			2	6801	6963	6637	3856	3965	3744
