# Supplementary material for: Selective macrocyclic peptide modulators of Lys63-linked ubiquitin chains disrupt DNA damage repair
Source: Nat Commun. 2022 Oct 18;13:6174. doi: 10.1038/s41467-022-33808-6 (PMC9579194; doi:10.1038/s41467-022-33808-6)
Supplement: Supplementary file 3 — Source Data [file 41467_2022_33808_MOESM3_ESM.zip › suppfig25.xlsx]

## Sheet: Supplementary Figure 25
Supplementary Figure 25					#Experiment1
Determination of KD value of CP1-FITC					conc. (nM)	Reading-1	Reading-2	Reading-3	Blank-1	Blank-2	Blank-3
					0	925	956	984	933	963	939
					10	1136	1151	1189	997	966	975
					20	1573	1595	1588	1152	1135	1104
					40	2207	2217	2221	1203	1195	1187
					50	2674	2696	2602	1268	1292	1255
					100	3183	3192	3196	1315	1345	1353
					150	3598	3624	3602	1427	1417	1476
					200	4108	4147	4171	1613	1692	1605
					250	4518	4536	4549	1972	1967	1997
					300	4808	4853	4869	2257	2206	2242
					#Experiment2
					conc. (nM)	Reading-1	Reading-2	Reading-3	Blank-1	Blank-2	Blank-3
					0	966	984	954	957	944	965
					10	1192	1174	1201	1021	980	995
					20	1625	1643	1657	1210	1217	1262
					40	2317	2298	2354	1252	1244	1232
					50	2713	2756	2732	1368	1371	1387
					100	3252	3236	3249	1385	1425	1401
					150	3825	3817	3844	1530	1569	1546
					200	4275	4231	4244	1727	1746	1778
					250	4629	4677	4687	2022	2098	2038
					300	4979	4995	4968	2307	2318	2319
					#Experiment3
					conc. (nM)	Reading-1	Reading-2	Reading-3	Blank-1	Blank-2	Blank-3
					0	1058	1077	1023	1023	1049	1018
					10	1298	1279	1288	1085	1067	1078
					20	1719	1748	1774	1315	1336	1374
					40	2485	2498	2474	1402	1434	1428
					50	2954	2925	2851	1526	1564	1549
					100	3463	3622	3477	1654	1626	1672
					150	3755	3779	3784	1791	1763	1712
					200	4422	4454	4397	1961	1933	1975
					250	4716	4749	4765	2202	2233	2262
					300	5034	5045	5076	2415	2424	2469
