# Supplementary material for: Selective macrocyclic peptide modulators of Lys63-linked ubiquitin chains disrupt DNA damage repair
Source: Nat Commun. 2022 Oct 18;13:6174. doi: 10.1038/s41467-022-33808-6 (PMC9579194; doi:10.1038/s41467-022-33808-6)
Supplement: Supplementary file 3 — Source Data [file 41467_2022_33808_MOESM3_ESM.zip › suppfig26.xlsx]

## Sheet: Supplementary Figure 26
Supplementary Figure 26					#Experiment1
Determination of KD value of CP1-TAMRA					conc. (nM)	Reading-1	Reading-2	Reading-3	Blank-1	Blank-2	Blank-3
					0	1046	1058	1068	1016	1028	1038
					10	1341	1540	1558	1430	1369	1295
					20	1408	1354	1435	1290	1336	1087
					50	1567	1565	1482	1282	1209	1224
					100	1613	1678	1548	1154	1128	1102
					150	1797	1867	2181	1386	1364	1344
					200	2161	1933	2495	1616	1450	1650
					300	2377	2352	2632	1812	1642	1822
					400	2816	2665	3347	2212	2158	2132
					500	3392	3373	3747	2694	2730	2657
					#Experiment2
					conc. (nM)	Reading-1	Reading-2	Reading-3	Blank-1	Blank-2	Blank-3
					0	1086	1051	1060	1022	1014	1059
					10	1195	1160	1183	1070	1035	1058
					20	1312	1345	1323	1191	1124	1152
					50	1525	1512	1536	1230	1217	1241
					100	1635	1685	1655	1320	1115	1130
					150	1805	1795	1783	1337	1127	1215
					200	2210	2243	2265	1562	1595	1617
					300	2401	2432	2449	1721	1752	1769
					400	2910	2895	2945	2141	2126	2176
					500	3452	3395	3783	2702	2695	2754
					#Experiment3
					conc. (nM)	Reading-1	Reading-2	Reading-3	Blank-1	Blank-2	Blank-3
					0	1056	1088	1053	1045	1069	1005
					10	1171	1181	1150	1085	1038	1040
					20	1295	1301	1314	1120	1165	1182
					50	1386	1408	1417	1163	1124	1098
					100	1685	1696	1705	1218	1257	1245
					150	1832	1775	1752	1337	1220	1122
					200	2110	2143	2165	1505	1566	1535
					300	2318	2352	2343	1635	1698	1677
					400	2822	2798	2878	2145	2099	2079
					500	3315	3528	3556	2698	2757	2716
