# Supplementary material for: Selective macrocyclic peptide modulators of Lys63-linked ubiquitin chains disrupt DNA damage repair
Source: Nat Commun. 2022 Oct 18;13:6174. doi: 10.1038/s41467-022-33808-6 (PMC9579194; doi:10.1038/s41467-022-33808-6)
Supplement: Supplementary file 3 — Source Data [file 41467_2022_33808_MOESM3_ESM.zip › suppfig27.xlsx]

## Sheet: Supplementary Figure 27
Supplementary Figure 27					#Experiment1
Determination of KD value of 2-FITC, 29					Conc (nM)	Reading-1	Reading-2	Reading-3	Blank-1	Blank-2	Blank-3
					0	892	875	864	786	791	771
					10	1115	1125	1156	843	858	855
					20	1236	1284	1265	906	936	954
					30	1421	1391	1439	1036	1011	1014
					40	1625	1639	1618	1116	1135	1161
					50	1792	1785	1765	1254	1245	1252
					75	1981	1963	1953	1316	1332	1308
					100	2199	2167	2179	1473	1465	1484
					150	2321	2354	2377	1578	1535	1585
					200	2596	2546	2571	1715	1781	1691
					250	2794	2783	2801	1901	1914	1925
					300	3004	2996	2985	2065	2096	2045
					#Experiment2
					Conc (nM)	Reading-1	Reading-2	Reading-3	Blank-1	Blank-2	Blank-3
					0	865	884	854	831	816	805
					10	1136	1154	1116	872	881	896
					20	1253	1298	1269	947	986	954
					30	1455	1405	1421	1034	1032	1033
					40	1666	1687	1654	1165	1124	1143
					50	1777	1795	1782	1218	1227	1277
					75	2028	2036	2001	1318	1344	1328
					100	2225	2196	2189	1518	1482	1506
					150	2456	2469	2498	1701	1722	1739
					200	2698	2678	2655	1852	1839	1827
					250	2911	2922	2936	2098	2073	2035
					300	3177	3197	3155	2291	2313	2267
					#Experiment3
					Conc (nM)	Reading-1	Reading-2	Reading-3	Blank-1	Blank-2	Blank-3
					0	925	936	954	866	865	828
					10	1155	1187	1165	889	877	869
					20	1287	1298	1277	915	955	963
					30	1436	1405	1428	1027	1018	1009
					40	1652	1668	1654	1123	1154	1192
					50	1786	1797	1764	1211	1234	1239
					75	1975	1981	1991	1324	1305	1310
					100	2203	2197	2169	1453	1434	1465
					150	2351	2365	2387	1548	1581	1564
					200	2661	2623	2618	1723	1752	1745
					250	2915	2936	2945	1968	1977	1986
					300	3114	3154	3168	2187	2145	2154
