# Supplementary material for: Selective macrocyclic peptide modulators of Lys63-linked ubiquitin chains disrupt DNA damage repair
Source: Nat Commun. 2022 Oct 18;13:6174. doi: 10.1038/s41467-022-33808-6 (PMC9579194; doi:10.1038/s41467-022-33808-6)
Supplement: Supplementary file 3 — Source Data [file 41467_2022_33808_MOESM3_ESM.zip › suppfig28.xlsx]

## Sheet: Supplementary Figure 28
Supplementary Figure 28						#Experiment1
Determination of KD value of 2-TAMRA, 26						Conc (nM)	Reading-1	Reading-2	Reading-3	Blank-1	Blank-2	Blank-3
						0	865	815	833	811	791	801
						10	1015	1095	1052	840	860	848
						20	1143	1139	1175	889	895	865
						30	1290	1226	1274	993	985	975
						40	1450	1495	1417	1073	1028	1045
						50	1590	1510	1542	1090	1085	1061
						75	1780	1760	1782	1185	1220	1191
						100	1915	1990	1965	1340	1380	1352
						150	2182	2165	2150	1580	1530	1529
						200	2370	2395	2405	1620	1690	1663
						250	2580	2520	2605	1850	1814	1805
						300	2818	2810	2825	2085	2025	2015
						#Experiment2
						Conc (nM)	Reading-1	Reading-2	Reading-3	Blank-1	Blank-2	Blank-3
						0	875	855	845	798	811	801
						10	1029	1054	1085	875	871	863
						20	1125	1178	1195	945	965	913
						30	1281	1335	1332	987	977	1012
						40	1490	1480	1460	1096	1085	1090
						50	1582	1565	1617	1125	1165	1196
						75	1778	1762	1792	1220	1240	1255
						100	1930	1907	1962	1311	1325	1346
						150	2272	2234	2243	1589	1625	1636
						200	2496	2446	2464	1757	1760	1783
						250	2715	2705	2742	1957	1997	1981
						300	2925	2915	2913	2155	2185	2165
						#Experiment3
						Conc (nM)	Reading-1	Reading-2	Reading-3	Blank-1	Blank-2	Blank-3
						0	916	977	944	918	932	910
						10	1145	1189	1163	964	985	990
						20	1234	1286	1267	1052	1015	1026
						30	1352	1335	1368	1110	1114	1098
						40	1641	1601	1584	1215	1252	1265
						50	1792	1723	1765	1367	1364	1352
						75	1918	1885	1896	1426	1415	1432
						100	2043	2067	2083	1555	1593	1563
						150	2244	2251	2289	1765	1734	1736
						200	2552	2523	2544	1979	1985	1977
						250	2789	2736	2755	2135	2144	2172
						300	2999	2968	2954	2289	2311	2318
