# Supplementary material for: Selective macrocyclic peptide modulators of Lys63-linked ubiquitin chains disrupt DNA damage repair
Source: Nat Commun. 2022 Oct 18;13:6174. doi: 10.1038/s41467-022-33808-6 (PMC9579194; doi:10.1038/s41467-022-33808-6)
Supplement: Supplementary file 3 — Source Data [file 41467_2022_33808_MOESM3_ESM.zip › suppfig29.xlsx]

## Sheet: Sheet1
Supplementary Figure 29						#Experiment1
Kd measurement of 2-FITC-C6F5 (27a)						Conc (nM)	Reading-1	Reading-2	Reading-3	Blank-1	Blank-2	Blank-3
						0	815	841	802	739	745	710
						25	926	949	987	844	819	873
						50	1375	1351	1318	1215	1174	1193
						100	1633	1686	1657	1489	1448	1422
						150	1916	1941	1964	1694	1646	1677
						200	2122	2189	2162	1719	1749	1701
						250	2447	2469	2486	1967	1931	1989
						500	2832	2865	2882	2290	2269	2215
						1000	3227	3239	3278	2565	2499	2531
						1500	3779	3715	3742	2965	2923	2994
						2000	4152	4174	4139	3379	3321	3289
						3000	4619	4667	4684	3744	3771	3788
						#Experiment2
						Conc (nM)	Reading-1	Reading-2	Reading-3	Blank-1	Blank-2	Blank-3
						0	874	839	826	725	785	744
						25	999	1016	1045	849	926	905
						50	1465	1477	1445	1314	1301	1292
						100	1633	1686	1657	1429	1405	1489
						150	1925	1962	1979	1698	1721	1681
						200	2256	2275	2218	1795	1826	1784
						250	2447	2469	2486	1966	1943	1936
						500	2971	2988	2945	2365	2376	2325
						1000	3366	3349	3329	2614	2601	2642
						1500	3779	3715	3742	2968	2922	2942
						2000	4255	4267	4285	3444	3423	3409
						3000	4718	4766	4782	3891	3834	3851
						#Experiment3
						Conc (nM)	Reading-1	Reading-2	Reading-3	Blank-1	Blank-2	Blank-3
						0	901	924	965	845	862	851
						25	1022	1045	1069	981	913	950
						50	1420	1399	1378	1244	1285	1270
						100	1749	1775	1733	1554	1542	1580
						150	1901	1928	1919	1685	1661	1714
						200	2244	2261	2278	1801	1845	1869
						250	2472	2439	2451	1967	1980	1949
						500	2954	2972	2937	2364	2341	2395
						1000	3328	3369	3352	2634	2649	2680
						1500	3689	3661	3718	2932	2909	2944
						2000	4159	4176	4145	3318	3395	3364
						3000	4622	4669	4619	3797	3734	3776
