# Supplementary material for: Selective macrocyclic peptide modulators of Lys63-linked ubiquitin chains disrupt DNA damage repair
Source: Nat Commun. 2022 Oct 18;13:6174. doi: 10.1038/s41467-022-33808-6 (PMC9579194; doi:10.1038/s41467-022-33808-6)
Supplement: Supplementary file 3 — Source Data [file 41467_2022_33808_MOESM3_ESM.zip › suppfig31.xlsx]

## Sheet: Supplementary Figure 31 (C)
Supplementary Figure 31 (C)			#Experiment1
Scramble peptide 33			compound	Reading-1	Reading-2	Reading-3	blank-1	blank-2	blank-3
			1	5092	5078	5073	4897	4914	4944
			33	4133	4192	4139	2417	2485	2478
			mJ08-l8w	4019	4120	4153	2305	2334	2310
			#Experiment2
			compound	Reading-1	Reading-2	Reading-3	blank-1	blank-2	blank-3
			1	5107	5138	5123	4877	4814	4944
			33	3933	4163	4225	1625	1665	1681
			mJ08-l8w	4039	4100	4133	1545	1534	1590
			#Experiment3
			compound	Reading-1	Reading-2	Reading-3	blank-1	blank-2	blank-3
			1	5254	5266	5242	4965	4916	5018
			33	4478	4489	4465	1536	1515	1569
			mJ08-l8w	4565	4544	4523	1499	1481	1469
