# Supplementary material for: Selective macrocyclic peptide modulators of Lys63-linked ubiquitin chains disrupt DNA damage repair
Source: Nat Commun. 2022 Oct 18;13:6174. doi: 10.1038/s41467-022-33808-6 (PMC9579194; doi:10.1038/s41467-022-33808-6)
Supplement: Supplementary file 3 — Source Data [file 41467_2022_33808_MOESM3_ESM.zip › suppfig34.xlsx]

## Sheet: Supplementary Figure 34 (B)
Supplementary Figure 34 (B)			#Experiment1
			compound	γ-H2AX signal
			DMSO	6068.97
			CP2	22154.9
			CP20	11093.1
			#Experiment2
			compound	γ-H2AX signal
			DMSO	8107.24
			CP2	18830.8
			CP20	16341.6
			#Experiment3
			compound	γ-H2AX signal
			DMSO	3757.95
			CP2	13398
			CP20	5882.97
