# Supplementary material for: Selective macrocyclic peptide modulators of Lys63-linked ubiquitin chains disrupt DNA damage repair
Source: Nat Commun. 2022 Oct 18;13:6174. doi: 10.1038/s41467-022-33808-6 (PMC9579194; doi:10.1038/s41467-022-33808-6)
Supplement: Supplementary file 3 — Source Data [file 41467_2022_33808_MOESM3_ESM.zip › suppfig41.xlsx]

## Sheet: Supplementary Figure 41
Supplementary Figure 41
Ub chains were pulled down with peptides 31 and scrambled control (38) and detected by antibodies for Lys63 and Lys48-linked Ub chains in western blot analysis shown in Figure 5 B
Quantified using FiJi (ImajeJ2, open version)
#antibodies for Lys63 Ub chains					#antibodies for Lys48 Ub chains
#SET1		Band Intensity			#SET1		Band Intensity
	CP31	34899.5				CP31	5929.76
	CP38	7849.77				CP38	8696.02
#SET2		Band Intensity			#SET2		Band Intensity
	CP31	39208.6				CP31	3556.34
	CP38	11241.8				CP38	8689.37
#SET3		Band Intensity			#SET3		Band Intensity
	CP31	18775.1				CP31	7391.15
	CP38	4411.13				CP38	9749.03
